# Supplementary material for: Integrating an addiction team into the management of patients transplanted for alcohol-associated liver disease reduces the risk of severe relapse
Source: JHEP Rep. 2023 Jul 30;5(10):100832. doi: 10.1016/j.jhepr.2023.100832 (PMC10480527; doi:10.1016/j.jhepr.2023.100832)
Supplement: Multimedia component 2 [file mmc2.zip]

Archive with 2 entries (2 files):
- protocole J hep reports.docx
- SAP.docx
